# Supplementary material for: Swine Conjunctivitis Associated with a Novel Mycoplasma Species Closely Related to Mycoplasma hyorhinis
Source: Pathogens. 2020 Dec 25;10(1):13. doi: 10.3390/pathogens10010013 (PMC7824142; doi:10.3390/pathogens10010013)
Supplement: Supplementary file 1 [file pathogens-10-00013-s001.zip]

Archive with 1 entries (1 files):
- pathogens-987866supp.docx
